# Supplementary material for: Comprehensive Analysis for Anti-Cancer Target-Indication Prioritization of Placental Growth Factor Inhibitor (PGF) by Use of Omics and Patient Survival Data
Source: Biology (Basel). 2023 Jul 7;12(7):970. doi: 10.3390/biology12070970 (PMC10376188; doi:10.3390/biology12070970)
Supplement: Supplementary file 1 [file biology-12-00970-s001.zip]

Archive with 1 entries (1 files):
- biology-2441075-supplementary.pdf
